# Supplementary material for: In Silico Analysis of Dengue Virus Serotype 2 Mutations Detected at the Intrahost Level in Patients with Different Clinical Outcomes
Source: Microbiol Spectr. 2021 Sep 1;9(2):e00256-21. doi: 10.1128/Spectrum.00256-21 (PMC8557815; doi:10.1128/Spectrum.00256-21)
Supplement: SUPPLEMENTAL FILE 1 — Supplemental material. Download SPECTRUM00256-21_Supp_1_seq15.xlsx, XLSX file, 1.9 MB. [file spectrum00256-21_supp_1_seq15.xlsx]

## Sheet: Suppl Table 1
Supplementary Table 1 - Dataset of intrahost single nucleotide variants (iSNV) + single nucleotide polymorphisms detected at consensus level, selected for analysis. Nt: nucleotide; Aa: amino acid; DF: dengue fever cases; WS: cases with warning signs; SD: severe dengue cases; C: capsid; prM/M: membrane precursor; E: envelope; NS: non-structural protein.
Gene	Nt substitution	Aa substitution	Status	DF cases [n (%)]	DF samples' ID	WS cases [n (%)]	WS samples' ID	SD cases [n (%)]	SD samples' ID	Primary cases	Primary samples' ID	Secondary cases	Secondary samples' ID
C	G125T	S10I	iSNV	-		1 (5.3)	192	-		-		1(3.4)	192
	C219T	S10N	Consensus	3(9.7)	161, 168, 171	-		-		2(5.1)	161, 171	1(3.4)	168
	C244T	L50F	Consensus	2(6.5)	146, 155	-		-		-		2(6.9)	146, 155
	A307G	T71A	iSNV	1(3.2)	160	-		-		-		1(3.4)	160
	G341T	R82I	iSNV	15(48.4)	162, 163, 166, 168, 169, 170, 171, 172, 173, 175, 177, 178, 179, 180, 184	2(10.5)	185, 188	1(5.6)	202	13(33.3)	162,166,169,170,171,172,177,178,179,180,184,188,202	5(17.2)	163,168,173,175,185
	G406A	V104M	iSNV	-		1(5.3)	193	1(5.6)	200	1(2.6)	193	1(3.4)	200
prM/M	A457C	N7H	iSNV	12(38.7)	163, 166, 168, 169, 171, 172, 174, 175, 177, 178, 182, 183	1(5.3)	190	-		9(23.1)	166, 169, 171, 172, 174,177, 178, 182, 183	4(13.8)	163,168,175,190
	G481A	G15S	iSNV	-		1(5.3)	205	2(11.1)	195, 200	1(2.6)	195	2(6.9)	200,205
	G523A	D29N	Consensus	-		2(10.5)	188, 205	2(11.1)	197, 204	3(7.7)	188,197,204	1(3.4)	205
			iSNV	2(6.5)	168, 181	2(10.5)	192, 156	4(22.2)	208, 196, 200, 202	4(10.3)	156,196,202,208	4(13.8)	168,181,192,200
	A555G	I39M	iSNV	-		1(5.3)	205	2(11.1)	197, 200	1(2.6)	197	2(6.9)	200,205
	C880T	H148Y	iSNV	1(3.2)	181	2(10.5)	192, 205	3(16.7)	195, 197 ,200	2(5.1)	159,197	4(13.8)	181,192,200,205
E	A1074G	I46M	iSNV	-		1(5.3)	156	-		1(2.6)	156	-
	G1084A	A50T	iSNV	-		1(5.3)	157	-		-		1(3.4)	157
	C1094T	P53L	Consensus	3(9.7)	174, 177, 178	-		-		3(7.7)	174, 177, 178	-
			iSNV	4(12.9)	163, 170, 173, 182	2(10.5)	193, 205	9(50.0)	209, 196, 198, 199, 200, 201, 202, 203, 204	8(20.5)	170,182,193,196,198,202,204,209	7(24.1)	163,173,199,200,201,203,205
	A1148C	E71A	iSNV	-		1(5.3)	205	2(11.1)	195, 197	2(5.1)	195,197	1(3.4)	205
	G1311A	M125I	iSNV	14(45.2)	163, 166, 169, 171, 172, 173, 174, 175, 177, 178, 179, 182, 183, 184	1(5.3)	188	-		11(28.2)	169, 171, 172, 174, 177, 178, 179, 182, 183, 184,188	4(13.8)	163,166,173,175
	G1396A	D154N	Consensus	-		1(5.3)	188	-		1(2.6)	188	-
			iSNV	1(3.2)	181	1(5.3)	205	4(22.2)	196, 197, 200, 204	3(7.7)	196, 197, 204	3(10.3)	181,200,205
	C1475T	T180I	Consensus	-		1(5.3)	157	-		-		1(3.4)	157
	G1485A	M183I	Consensus	-		1(5.3)	156	-		1(2.6)	156	-
	G1543A	D203N	iSNV	-		1(5.3)	205	3(16.7)	197, 198, 200	2(5.1)	197,198	2(6.9)	200,205
	C1780T	H282Y	iSNV	1(3.2)	177	-		-		1(2.6)	177	-
	T1834G	S300A	Consensus	1(3.2)	172	-		1(5.6)	201	1(2.6)	172	1(3.4)	201
			iSNV	2(6.5)	163, 184	-		-		1(2.6)	184	1(3.4)	163
	G1925A	G330D	iSNV	-		1(5.3)	191	-		-		1(3.4)	191
	C1955T	T340I	iSNV	-		1(5.3)	205	3(16.7)	208, 195, 200	2(5.1)	195,208	2(6.9)	200,205
	C1972T	H346Y	Consensus	-		2(10.5)	188, 156	1(5.6)	204	3(7.7)	156,188,204	-
			iSNV	2(6.5)	168, 181	3(15.8)	192, 205, 206	4(22.2)	196, 197, 200, 202	3(7.7)	196,197,202	6(20.7)	168,181,192,200,205,206
	A2023G +G2024C	S363A	Consensus	22(71.0)	160, 161, 162, 163, 166, 167, 168, 169, 170, 171, 172, 173, 174, 175, 177, 178, 179, 180, 181, 182, 183, 184	2(10.5)	190, 193	-		17(43.6)	161,162,166,167,169,170,171,172,174,177,178,179,180,182,183,184,193	7(24.1)	160,163, 168, 173, 175,181, 190
			iSNV	-		5(26.3)	186, 189, 191, 192, 205	3(16.7)	197, 203, 204	5(12.8)	186,189,197,203,204	3(10.3)	191,192,205
	A2084G	E383G	iSNV	-		-		1(5.6)	143	-		1(3.4)	143
	A2105G	N390S	Consensus	2(6.5)	162, 180	-		-		2(5.1)	162, 180	-
			iSNV	-		1(5.3)	191	1(5.6)	198	1(2.6)	198	1(3.4)	191
	C2393T	T486I	iSNV	-		1(5.3)	190	-		-		1(3.4)	190
NS1	T2495A	V25E	iSNV	4(12.9)	141, 145, 151, 159	1(5.3)	148	-		-		5(17.2)	141, 145, 148, 151, 159
	C2507T	T29I	Consensus	-		-		1(5.6)	143	-		1(3.4)	143
	C2562A	Q47K	Consensus	1(3.2)	183	-		-		1(2.6)	183	-
	C2791T	L124F	Consensus	3(9.7)	174, 177, 178	-		-		3(7.7)	174, 177, 178	-
			iSNV	1(3.2)	163	2(10.5)	205, 206	5(27.8)	196, 198, 199, 200, 201	2(5.1)	196, 198	6(20.7)	163,199, 200, 201,205,206
	C2798T	T126I	Consensus	-		-		1(5.6)	140	1(2.6)	140	-
	C2878A	L153M	Consensus	22(71.0)	160, 161, 162, 163, 166, 167, 168, 169, 170, 171, 172, 173, 174, 175, 177, 178, 179, 180, 181, 182, 183, 184	2(10.5)	190, 193	-		17(43.6)	161, 162, 166, 167,169, 170, 171, 172,174, 177, 178, 179, 180, 182, 183, 184,193	7(24.1)	160,163,168,173,175,181,190
			iSNV	-		3(15.8)	191, 207, 205	6(33.3)	194, 195, 197, 198, 199, 200	4(10.3)	194, 195, 197, 198	5(17.2)	191,199,200, 207, 205
	G2989A	D190N	Consensus	-		3(15.8)	188, 205, 156	2(11.1)	197, 204	4(10.3)	156,188, 197, 204	1(3.4)	205
			iSNV	2(6.5)	168, 181	2(10.5)	192, 193	5(27.8)	195, 196, 199, 200, 202	4(10.3)	193, 195, 196, 202	5(17.2)	168,181,192,199, 200
	A3027G	I202M	Consensus	1(3.2)	179	-		-		1(2.6)	179	-
	G3057A	M212I	iSNV	-		1(5.3)	205	3(16.7)	195, 197, 200	2(5.1)	195,197	2(6.9)	200,205
	T3162A	F247L	Consensus	3(9.7)	173, 175, 179	-		-		1(2.6)	179	2(6.9)	173, 175
			iSNV	-		1(5.3)	191	3(16.7)	208, 194, 201	2(5.1)	194, 208	2(6.9)	191,201
	G3241GinsCCT	E274AT	iSNV	17(54.8)	160, 162, 166, 167, 168, 169, 170, 171, 173, 174, 175, 177, 178, 179, 180, 181, 184	1(5.3)	190	1(5.6)	194	13(33.3)	162, 166, 167, 169, 170, 171,174,177, 178, 179, 180, 184, 194	6(20.7)	160,168,173,175,181,190
	G3289A	D290N	iSNV	-		1(5.3)	192	2(11.1)	197, 200	1(2.6)	197	2(6.9)	192,200
	A3398G	E326G	iSNV	13(41.9)	160, 162, 167, 168, 169, 171, 172, 173, 174, 180, 181, 182, 183	1(5.3)	185	-		9(23.1)	162, 167, 169, 171, 172, 174, 180, 182, 183	5(17.2)	160,168,173,181,185
NS2A	A3562G	T29A	Consensus	2(6.5)	162, 180	-		-		2(5.1)	162, 180	-
			iSNV	-		-		2(11.1)	194, 198	2(5.1)	194, 198	-
	G3586A	A37T	Consensus	1(3.2)	184	-		-		1(2.6)	184	-
	T3595C	F40L	Consensus	3(9.7)	174, 177, 178	-		-		3(7.7)	174, 177, 178	-
			iSNV	2(6.5)	160, 182	2(10.5)	193, 205	7(38.9)	194, 196, 198, 199, 200, 201, 204	6(15.4)	182,193, 194, 196, 198, 204	5(17.2)	160,199,200,201,205
	A3664G	T63A	Consensus	2(6.5)	162, 180	-		-		2(5.1)	162, 180	-
			iSNV	-		1(5.3)	191	-		-		1(3.4)	191
	C3821T	T115I	Consensus	-		1(5.3)	190	-		-		1(3.4)	190
	G3928C	A151P	iSNV	16(51.6)	162, 167, 168, 169, 170, 171, 172, 173, 174, 178, 179, 180, 181, 182, 183, 184	2(10.5)	190, 193	1(5.6)	200	14(35.9)	162, 167,169, 170, 171, 172,174, 178, 179, 180, 182, 183, 184,193	5(17.2)	168,173,181,190,200
	C3935T	S153L	iSNV	2(6.5)	168, 181	2(10.5)	192, 205	4(22.2)	195, 197, 200, 202	3(7.7)	195, 197, 202	5(17.2)	168, 181,192,200, 205
	A4034G	Q186R	Consensus	13(41.9)	160, 163, 167, 169, 171, 172, 174, 177, 178, 181, 182, 183, 184	2(10.5)	190, 193	-		11(28.2)	167, 169, 171, 172, 174, 177, 178, 182, 183, 184,193	4(13.8)	160,163,181,190
			iSNV	2(6.5)	162, 166	5(26.3)	189, 192, 207, 205, 206	9(50.0)	208, 194, 195, 196, 197, 199, 202, 203, 204	11(28.2)	162,166,189, 194, 195, 196, 197, 202, 203, 204, 208	5(17.2)	192,199, 205, 206,207
	G4042A	A189T	Consensus	-		1(5.3)	190	-		-		1(3.4)	190
	G4042T	A189S	iSNV	-		-		1(5.6)	198	1(2.6)	198	-
	G4121A	S215N	iSNV	1(3.2)	181	4(21.1)	192, 193, 207, 205	4(22.2)	209, 195, 197, 200	5(12.8)	193, 195, 197, 200, 209	4(13.8)	181,192,205,207
NS3	G4562A	G14E	Consensus	3(9.7)	172, 158, 159	-		-		3(7.7)	172, 158, 159	-
	G5026A	E169K	iSNV	5(16.1)	166, 168, 170, 177, 178	1(5.3)	186	1(5.6)	209	6(15.4)	166,170,177,178,186,209	1(3.4)	168
	C5304G/T5304G	C261W	iSNV	15(48.4)	166, 168, 170, 173, 180, 154, 155, 158, 169, 171, 172, 174, 177, 178, 184	3(15.9)	185, 188, 193	1(5.6)	202	13(33.3)	166, 169,170, 171, 172, 174, 177, 178, 180, 184, 188, 193, 202	6(20.7)	154, 155, 158, 168,173,185
	C5309A	A263D	iSNV	4(12.9)	168, 170, 173, 180	3(15.8)	185, 186, 188	-		4(10.3)	170,180,186,188	3(10.3)	168,173,185
	G5531T	R337I	iSNV	14(45.2)	166, 167, 168, 169, 170, 171, 172, 174, 175, 178, 179, 180, 181, 183, 184	4(21.1)	185, 186, 188, 144	3(16.7)	202, 203, 139	16(41.0)	139,144, 166, 167,169, 170, 171, 172, 174,178, 179, 180, 183, 184,186,188	6(20.7)	168,175,181,185,202,203
	G5642T	C374F	iSNV	4(12.9)	166, 172, 177, 180	2(10.5)	185, 188	-		5(12.8)	166, 172, 177, 180,188	1(3.4)	185
	G6000A	M493I	Consensus	1(3.2)	180	-		-		1(2.6)	180	-
NS4A	T6496C	Y41H	Consensus	22(71.0)	160, 161, 162, 163, 166, 167, 168, 169, 170, 171, 172, 173, 174, 175, 177, 178, 179, 180, 181, 182, 183, 184	2(10.5)	190, 193	-		17(43.6)	161, 162, 166, 167, 169, 170, 171, 172,174, 177, 178, 179, 180, 182, 183, 184,193	7(24.1)	160,163,168,173,175,181,190
			iSNV	-		3(15.8)	191, 207, 205	9(50.0)	194, 195, 196, 197, 198, 199, 200, 203, 204	7(17.9)	194, 195, 196, 197, 198,203, 204	5(17.2)	191,199,200,205,207
	C6500A	T42N	iSNV	-		3(15.8)	191, 207, 205	9(50.0)	194, 195, 196, 197, 198, 199, 200, 203, 204	7(17.9)	194, 195, 196, 197, 198, 203, 204	5(17.2)	191,199,200,205,207
			Consensus	22(71.0)	160, 161, 162, 163, 166, 167, 168, 169, 170, 171, 172, 173, 174, 175, 177, 178, 179, 180, 181, 182, 183, 184	2(10.5)	190, 193	-		17(43.6)	161, 162, 166, 167, 169, 170, 171, 172,174, 177, 178, 179, 180, 182, 183, 184,193	7(24.1)	160,163,168,173,175,181,190
	G6512A	S46N	Consensus	-		2(10.5)	188, 205	6(33.3)	196, 197, 200, 204, 137, 143	6(15.4)	137, 143,188, 196, 197, 204,	2(6.9)	200,205
			iSNV	2(6.5)	168, 181	2(10.5)	192, 206	4(22.2)	194, 198, 199, 202	3(7.7)	194, 198,202	5(17.2)	168, 181,192,199,206
	G6562A	A63T	Consensus	22(71.0)	160, 161, 162, 163, 166, 167, 168, 169, 170, 171, 172, 173, 174, 175, 177, 178, 179, 180, 181, 182, 183, 184	3(15.8)	190, 191, 193	-		17(43.6)	161, 162, 166, 167, 169, 170, 171, 172,174, 177, 178, 179, 180, 182, 183, 184,193	8(27.6)	160,163,168,173,175,181,190,191
			iSNV	-		2(10.5)	207, 205	9(50.0)	194, 195, 196, 197, 198, 199, 200, 203, 204	7(17.9)	194, 195, 196, 197, 198,203, 204	4(13.8)	199, 200, 205,207
NS4B	G6844A	E7K	iSNV	16(51.6)	161, 166, 167, 168, 169, 170, 171, 172, 173, 174, 175, 177, 178, 179, 180, 154	6(31.6)	185,186, 187, 188, 189, 190	2(11.1)	202, 149	17(43.6)	149, 161, 166, 167, 169, 170, 171, 172, 174, 177, 178, 179, 180,186,188,189,202	7(24.1)	154,168,173,175,185,187,190
	C6862T	L13F	iSNV	1(3.2)	181	1(5.3)	205	3(16.7)	195, 197, 200	2(5.1)	195, 197	3(10.3)	181,200,205
	T6870G	F15L	iSNV	1(3.2)	181	1(5.3)	205	4(22.2)	209, 195, 197, 200	3(7.7)	195, 197,209	3(10.3)	181,200,205
	G6871A	G16R	Consensus	4(12.9)	145 151 154 159	9(4.7)	147 148 153 185 186 187 189 192 207	1(5.6)	149	4(10.3)	149,153,186,189	10(34.5)	145,147,148, 151, 154, 159,185,187,192,207
			iSNV	5(16.1)	161, 167, 181, 182, 183	3(15.8)	191, 206, 156	10(55.6)	208, 209, 194, 195, 196, 198, 199, 201, 203, 204	13(33.3)	156, 161, 167, 182, 183, 194, 195, 196, 198, 203, 204,208, 209	5(17.2)	181,191,199,201,206
	A6880G	T19A	iSNV	-		1(5.3)	205	4(22.2)	209, 195, 197, 200	3(7.7)	195, 197, 209	2(6.9)	200,205
	C6884T	T20I	Consensus	2(6.5)	159 154	3(15.8)	192 187 153	-		1(2.6)	153	4(13.8)	154,159,187,192
			iSNV	-		-		2(11.1)	209, 199	1(2.6)	209	1(3.4)	199
	G6889C	E22Q	iSNV	-		1(5.3)	205	3(16.7)	195, 197, 200	2(5.1)	195,197	2(6.9)	200,205
	T6892C	S23P	iSNV	-		1(5.3)	205	3(16.7)	195, 197, 200	2(5.1)	195,197	2(6.9)	200,205
	C6922T	R33C	iSNV	14(45.2	160, 166, 168, 169, 170, 171, 173, 174, 175, 177, 178, 179, 180, 181	7(36.8)	185,186, 187, 188, 189, 190, 193	1(5.6)	202	14(35.9)	166, 169, 170, 171, 174, 177, 178, 179, 180, 186,188,189,193,202	8(27.6)	160,168,173,175,181,185,187,190
	A6958G	T45A	iSNV	9(29.0)	162, 166, 168, 169, 170, 171, 173, 175, 180	2(10.5)	188, 190	-		7(17.9)	162, 166, 169, 170, 171, 180,188	4(13.8)	168,173,175,190
	T7049C	L75S	iSNV	8(25.8)	169, 171, 172, 174, 175, 177, 178, 179	5(26.3)	185,186, 187, 188, 189,	1(5.6)	139	12(30.8)	139, 169, 171, 172, 174, 175, 177, 178, 179,186,188,189	3(10.3)	175,185,187
	A7471G	T216A	iSNV	4(12.9)	168, 169, 171, 172	1(5.3)	189	-		4(10.3)	169, 171, 172, 189	1(3.4)	168
	A7559G	N245S	Consensus	1(3.2)	158	-		-		-		1(3.4)	158
NS5	C7614A	S15R	Consensus	1(3.2)	175	-		-		-		1(3.4)	175
	C7627A	L20M	Consensus	-		1(5.3)	148	-		-		1(3.4)	148
	C7645A	Q26K	iSNV	12(38.7)	163, 166, 168, 169, 170, 171, 172, 173, 175, 177, 178, 179	1(5.3)	188	-		9(23.1)	166, 169, 170, 171, 172, 177, 178, 179,188	4(13.8)	163,168,173,175
	T7649C	I27T	Consensus	-		4(21.1)	186, 189, 147, 148	1(5.6)	149	3(7.7)	149, 186, 189	2(6.9)	147, 148
	T7763C	F65S	iSNV	5(16.1)	162, 166, 173, 175, 180	-		-		3(7.7)	162, 166, 180	2(6.9)	173, 175
	A7777C	M70L	iSNV	-		2(10.5)	192, 205	2(11.1)	195, 197	2(5.1)	195, 197	2(6.9)	192, 205
	C7976A	P136Q	Consensus	1(3.2)	158	-		-		-		1(3.4)	158
			iSNV	-		-		1(5.6)	194	1(2.6)	194	-
	G8074C	E169Q	iSNV	17(54.8)	161, 163, 166, 168, 169, 170, 171, 172, 173, 174, 175, 177, 178, 179, 180, 181, 183	2(10.5)	188, 190	1(5.6)	202	14(35.9)	161, 166,169, 170, 171, 172, 174, 177, 178, 179, 180, 183,188,202	6(20.7)	163,168,173,175,181,190
	G8089A	D174N	iSNV	-		1(5.3)	192	-		-		1(3.4)	192
	A8155G	T196A	iSNV	-		-		1(5.6)	197	1(2.6)	197	-
	T8369C	I267T	Consensus	-		-		1(5.6)	202	1(2.6)	202	-
	T8381C	I271T	Consensus	-		1(5.3)	205	-		-		1(3.4)	205
	A8698G	T377A	Consensus	-		1(5.3)	157	-		-		1(3.4)	157
	G8709T	W380C	Consensus	-		-		1(5.6)	197	1(2.6)	197	-
	A8746G	M393V	iSNV	-		-		1(5.6)	194	1(2.6)	194	-
	G8859T	R430S	Consensus	-		3(15.8)	188, 205, 156	2(11.1)	137, 143	3(7.7)	137,156,188	2(6.9)	143,205
			iSNV	1(3.2)	181	-		5(27.8)	208, 196, 197, 200, 204	5(12.8)	196, 197, 200, 204, 208	1(3.4)	181
	G9071A	G501E	iSNV	-		1(5.3)	205	2(11.1)	195, 200	1(2.6)	195	2(6.9)	200,205
	C9322T	P585S	Consensus	6(19.4)	160, 163, 167, 181, 182, 183	1(5.3)	193	-		4(10.3)	167,182,183,193	3(10.3)	160, 163,181
			iSNV	1(3.2)	166	-		-		1(2.6)	166	-
	A9416G	E616G	iSNV	-		1(5.3)	205	-		-		1(3.4)	205
	T9491C	I641T	Consensus	-		4(21.1)	186, 189, 147, 148	1(5.6)	149	3(7.7)	149, 186, 189	2(6.9)	147, 148
			iSNV	-		1(5.3)	206	1(5.6)	198	1(2.6)	198	1(3.4)	206
	G9501C	Q644H	iSNV	-		4(21.1)	191, 192, 207, 205	5(27.8)	196, 197, 198, 203, 204	5(12.8)	196, 197, 198, 203, 204	4(13.8)	191, 192, 207, 205
			Consensus	22(71.0)	160, 161, 162, 163, 166, 167, 168, 169, 170, 171, 172, 173, 174, 175, 177, 178, 179, 180, 181, 182, 183, 184	2(10.5)	190, 193	-		17(43.6)	161, 162, 166, 167, 169, 170, 171, 172,174, 177, 178, 179, 180, 182, 183, 184,193	7(24.1)	160,163,168,173,175,181,190
	A9595G	S676G	iSNV	-		-		1(5.6)	197	1(2.6)	197	-
	C9605T	T679I	iSNV	-		1(5.3)	191	-		-		1(3.4)	191
	A9725T	K719I	iSNV	1(3.2)	184	2(10.5)	191, 206	2(11.1)	208, 194	3(7.7)	184,194,208	2(6.9)	191, 206
			Consensus	1(3.2)	166	-		-		1(2.6)	166	-
	A9814G	K749E	iSNV	1(3.2)	171	-		-		1(2.6)	171	-
	G10060A	E831K	Consensus	-		-		1(5.6)	202	1(2.6)	202	-
	G10202A	G878E	Consensus	22(71.0)	160, 161, 162, 163, 166, 167, 168, 169, 170, 171, 172, 173, 174, 175, 177, 178, 179, 180, 181, 182, 183, 184	2(10.5)	190, 193	1(5.6)	204,	18(46.2)	161, 162, 166, 167, 169, 170, 171, 172,174, 177, 178, 179, 180, 182, 183, 184,193,204	7(24.1)	160,163,168,173,175,181,190
			iSNV	-		4(21.1)	186, 189, 192, 205	3(16.7)	197, 202, 203	5(12.8)	186,189, 197, 202, 203	2(6.9)	192,205
	G10252A	E895K	Consensus	21(67.7)	160, 161, 162, 163, 166, 167, 168, 169, 170, 171, 172, 173, 174, 175, 177, 178, 179, 180, 181, 182, 183, 184	1(5.3)	190	2(11.1)	197, 204	18(46.2)	161, 162, 166, 167, 169, 170, 171, 172, 174,177, 178, 179, 180, 182, 183, 184, 197, 204	7(24.1)	160,163,168,173,175,181,190
			iSNV	-		4(21.1)	186, 191, 192, 205	2(11.1)	200, 203	2(5.1)	186,203	4(13.8)	191,192,200,205
5'UTR	T10A		Consensus	1(3.2)	163	-		-		-		1(3.4)	163
	T12C		Consensus	1(3.2)	167	-		-		1(2.6)	167	-
	G17A		Consensus	1(3.2)	167	1(5.3)	157	-		1(2.6)	167	1(3.4)	157
	C21T		Consensus	1(3.2)	167	-		-		1(2.6)	167	-
	G22A		Consensus	1(3.2)	167	-		-		1(2.6)	167	-
	T39C		Consensus	2(6.5)	154, 159	3(15.8)	153, 187, 192	-		1(2.6)	153	4(13.8)	154, 159,187,192
3'UTR	G10313A		Consensus	1(3.2)	182	-		-		1(2.6)	182	-
	T10326C		Consensus	1(3.2)	162	-		-		1(2.6)	162	-
	T10386TinsCA		iSNV	-		-		1(5.6)	208	1(2.6)	208	-
	C10387CinsAT		iSNV	-		-		1(5.6)	208	1(2.6)	208	-
	C10387T		iSNV	-		-		1(5.6)	195	1(2.6)	195	-
	A10388AinsC		iSNV	-		-		1(5.6)	208	1(2.6)	208	-
	C10389T		Consensus	1(3.2)	166	1(5.3)	206	-		1(2.6)	166	1(3.4)	206
			iSNV	1(3.2)	184	1(5.3)	191	2(11.1)	194195	3(7.7)	184,194,195	1(3.4)	191
	C10389A		Consensus	1(3.2)		1(5.3)	208	-		1(2.6)	208	-
	C10389CinsA		iSNV	5(16.1)	160163167181184	4(21.1)	191192193207	9(50.0)	194,195,196,197,198,200,201,203,204	10(25.6)	167,184,193,194,195,196,197,198,203,204	8(27.6)	160,163,181,191,192,200,201,207
	C10389CinsAA		iSNV	-		2(10.5)	191205	7(38.9)	194,195,196,197,198,200,204	6(15.4)	194,195,196,197,198,204	3(10.3)	191,200,205
	10390delA		iSNV	9(29.0)	160,161,162,163,166,167,168,169,170,171,172,173,174,175,177,178,179,180,181,183,184	2(10.5)	190, 193	2(11.1)	209201	8(20.5)	161,162,167,169,182,184,193,209	5(17.2)	160,163,181,190,201
	10390delAA		iSNV	5(16.1)	161162168170173	-		-		3(7.7)	161,162,170	2(6.9)	168,173
	10393delT		Consensus	-		1(5.3)	191	-		-		1(3.4)	191
	10393insA		Consensus	9(29.0)	161, 162, 166, 168, 170, 173, 175, 179, 180	-		-		6(15.4)	161, 162, 166, 170, 179, 180	3(10.3)	168,173,175
	10393insAA		Consensus	22(71.0)	160, 161, 162, 163, 166, 167, 168, 169, 170, 171, 172, 173, 174, 175, 177, 178, 179, 180, 181, 182, 183, 184	1(5.3)	193	2(11.1)	201209	18(46.2)	161, 162, 166, 167, 169, 170, 171, 172,174, 177, 178, 179, 180, 182, 183, 184,193,209	7(24.1)	160,163,168,173,175,181,201
	G10400A		iSNV	-		-		2(11.1)	195200	1(2.6)	195	1(3.4)	200
	T10407C		Consensus	22(71.0)	160, 161, 162, 163, 166, 167, 168, 169, 170, 171, 172, 173, 174, 175, 177, 178, 179, 180, 181, 183, 184	4(21.1)	157190193206	7(38.9)	140, 194,195,198,201,208,209	22(56.4)	140,161,162,166,167,169,170,171,172,174,177,178,179,180,183,184,193,194,195,198,208,209	10(34.5)	157,160,163,168,173,175,181,190,201,206
	C10411T		iSNV	-		-		2(11.1)	195, 200	1(2.6)	195	1(3.4)	200
	G10413A		iSNV	-		-		2(11.1)	195, 200	1(2.6)	195	1(3.4)	200
	A10463G		iSNV, Consensus	-		-		2(11.1)	195, 202	2(5.1)	195, 202	-
	C10520A		Consensus	1(3.2)	184	-		-		1(2.6)	184	-
	C10540T		iSNV	-		-		1(5.6)	195	1(2.6)	195	-
	A10563G		Consensus	1(3.2)	170	-		-		1(2.6)	170	-
	T10566C		iSNV	-		-		1(5.6)	137	1(2.6)	137	-
	C10660T		Consensus	-		-		1(5.6)	140	1(2.6)	140	-
	C10684A		Consensus	-		1(5.3)	156	-		1(2.6)	156	-
	C10687T		Consensus	-		-		1(5.6)	149	1(2.6)	149	-
	A10711T		iSNV	-		-		1(5.6)	149	1(2.6)	149	-
	A10715G		Consensus	1(3.2)	162	-		-		1(2.6)	162	-
	T10720A		Consensus	1(3.2)	162	-		-		1(2.6)	162	-

## Sheet: Suppl Table 2
Supplementary Table 2 - Consensus sequences clustering after alignment with ClustalW and CD-HIT. One sequence of each cluster was then randomly selected for molecular modelling. C: capsid; prM/M: membrane precursor; E: envelope; NS: non-structural protein.
Gene	Cluster	Samples' ID
C	Cluster 1	137, 138, 139, 143, 144, 145,147, 148, 149,151, 153, 154, 157, 159, 160, 161, 162, 163, 166, 167, 168, 169, 170, 171, 172, 173, 179, 180, 181, 182, 183, 184, 185, 186, 187, 189, 190, 191, 192, 193, 194, 195, 196, 197, 198, 199, 200, 201, 203, 206, 207, 208, 209
	Cluster 2	141, 142
	Cluster 3	146, 155
	Cluster 4	156, 188, 204, 205
	Cluster 5	158
	Cluster 6	174, 177, 178
prM/M	Cluster 1	137, 138, 139, 140, 141, 142, 143, 144, 146, 147, 148, 149, 151, 153, 154, 155, 156, 157, 158, 159, 160, 161, 162, 163, 166, 167, 168, 169, 170, 171, 172, 173, 174, 175, 177, 178, 179, 180, 181, 182, 183, 184, 185, 186, 187, 189, 191, 192, 193, 194, 195, 196, 198, 199, 200, 201, 202, 203, 206, 208, 209
	Cluster 2	145
	Cluster 3	188, 197, 204, 205
	Cluster 4	190
	Cluster 5	207
E	Cluster 1	137,139, 140, 141, 142, 144, 145, 146, 147, 147, 148, 149, 151, 153, 154, 155, 158, 159, 185, 186, 187,189, 194, 195, 196, 197, 198, 199, 200, 202, 205, 206, 207, 208, 209
	Cluster 2	138
	Cluster 3	143
	Cluster 4	156
	Cluster 5	157
	Cluster 6	160, 163, 167, 171, 181, 12, 183, 184, 193
	Cluster 7	161, 166, 168, 170, 173, 175, 179,
	Cluster 8	162, 180
	Cluster 9	172
	Cluster 10	174, 177, 178
	Cluster 11	188
	Cluster 12	190
	Cluster 13	191
	Cluster 14	202, 203, 204, 205, 206, 207, 208, 209
NS1	Cluster 1	137, 139, 141, 142, 144, 146, 151, 155, 157, 185, 191, 194, 195, 196, 198, 199, 200, 202, 206, 207, 208, 209
	Cluster 2	138
	Cluster 3	140
	Cluster 4	143
	Cluster 5	145, 147, 148, 149, 153, 154, 155, 186, 187, 189, 192
	Cluster 6	156, 188, 197, 204, 205,
	Cluster 7	158
	Cluster 8	160, 161, 162, 163, 166, 167, 168, 170, 171, 180, 181, 182, 184, 190, 193
	Cluster 9	169
	Cluster 10	172
	Cluster 11	173, 175
	Cluster 12	174, 177, 178
	Cluster 13	179
	Cluster 14	183
	Cluster 15	201
	Cluster 16	203
NS2A	Cluster 1	137, 138, 139, 140, 141, 142, 143, 144, 145, 146, 147, 148, 149, 151, 153, 154, 155, 156, 157, 159, 185, 186, 187, 188, 189, 191, 192, 194, 195, 196, 197, 198, 199, 200, 201, 203, 204, 205, 206, 207, 208, 209
	Cluster 2	158
	Cluster 3	160, 163, 167, 181, 182, 183, 193
	Cluster 4	161, 166, 168, 170, 173, 175, 179
	Cluster 5	162, 180
	Cluster 6	169
	Cluster 7	171, 172
	Cluster 8	174, 177, 178
	Cluster 9	184
	Cluster 10	190
NS2B	Cluster 1	137, 138, 139, 140, 141, 142, 143, 144, 146, 147, 148, 149, 151, 153, 154, 155, 156, 157, 158, 159, 160, 161, 162, 163, 166, 167, 168, 169, 170, 171, 172, 174, 177, 178, 180, 181, 182, 183, 184, 185, 186, 187, 188, 189, 190, 191, 192, 193, 194, 195, 197, 198, 199, 200, 201, 202, 203, 204, 205, 206, 207, 208, 209
	Cluster 2	173, 175, 179
	Cluster 3	196
NS3	Cluster 1	137, 139, 140, 141, 142, 143, 144, 145, 146, 147, 148, 149, 151, 153, 154, 155, 156, 157, 185, 186, 187, 188, 189, 191, 192, 195, 197, 198, 199, 200, 202, 203, 204, 206, 207, 208, 209
	Cluster 2	138
	Cluster 3	158, 159
	Cluster 4	160, 161, 162, 163, 166, 167, 168, 169, 170, 171, 173, 174, 175, 177, 178, 179, 181, 182, 183, 184, 193
	Cluster 5	172
	Cluster 6	180
	Cluster 7	190
	Cluster 8	194
	Cluster 9	196
	Cluster 10	201
	Cluster 11	205
NS4A	Cluster 1	137, 143, 188, 196, 197, 200, 204, 205,
	Cluster 2	138, 139, 140, 141, 142, 144, 145, 146, 147, 148, 149, 151, 153, 154, 155, 156, 157, 158, 159, 185, 186, 187, 189, 192, 195, 198, 199, 201, 202, 203, 206, 207, 208, 209
	Cluster 3	160, 161, 162, 163, 167, 168, 169, 170, 171, 172, 173, 174, 175, 177, 178, 179, 180, 181, 182, 183, 184, 190, 193
	Cluster 4	166
	Cluster 5	191
	Cluster 6	194
NS4B	Cluster 1	137, 138, 139, 140, 141, 142, 143, 144, 146, 155, 157, 160, 161, 162, 163, 166, 167, 168, 169, 170, 171, 172, 173, 174, 175, 177, 178, 179, 180, 181, 182, 183, 184, 190, 191, 193, 195, 196, 198, 199, 200, 201, 202, 203, 206, 208, 209
	Cluster 2	145, 147, 148, 149, 151, 185, 186, 189, 207
	Cluster 3	153, 154, 159, 187, 192
	Cluster 4	156, 188, 197, 204, 205
	Cluster 5	158
	Cluster 6	194
NS5	Cluster 1	138, 139, 141, 142, 144, 155, 191
	Cluster 2	153, 154, 159, 187, 192
	Cluster 3	147, 149, 186, 189
	Cluster 4	171, 172, 174, 178
	Cluster 5	137, 143
	Cluster 6	145, 185
	Cluster 7	168, 170
	Cluster 8	173, 179
	Cluster 9	140
	Cluster 10	146
	Cluster 11	148
	Cluster 12	151
	Cluster 13	156
	Cluster 14	157
	Cluster 15	158
	Cluster 16	160
	Cluster 17	161
	Cluster 18	162
	Cluster 19	163
	Cluster 20	166
	Cluster 21	167
	Cluster 22	169
	Cluster 23	175
	Cluster 24	177
	Cluster 25	180
	Cluster 26	181
	Cluster 27	182
	Cluster 28	183
	Cluster 29	184
	Cluster 30	188
	Cluster 31	190
	Cluster 32	193
	Cluster 33	194
	Cluster 34	195
	Cluster 35	196
	Cluster 36	197
	Cluster 37	198
	Cluster 38	199
	Cluster 39	200
	Cluster 40	201
	Cluster 41	202
	Cluster 42	203
	Cluster 43	204
	Cluster 44	205
	Cluster 45	206
	Cluster 46	207
	Cluster 47	208
	Cluster 48	209

## Sheet: Suppl Table 3
Supplementary Table 3 - Templates used for comparative modelling.
Target	PDB ID	Method	Resolution (Å)	R-value free	Outliers
C	6VG5	X-Ray	1.5	0.194	0
prM/M	3C5X	X-Ray	2.2	0.275	0.007
	7BUD	Electron Microscopy	4.5	-	0.053
E	4UT6	X-Ray	3.2	0.278	0.016
NS1	4O6B	X-Ray	3	0.219	0
NS3	5YW1	X-Ray	2.6	0.24	0.006
NS5	5ZQK	X-Ray	2.3	0.244	0.002

## Sheet: Suppl Table 4
Supplementary Table 4 - Built models for each different target with their respective characteristics. Models' assessment was made using PROCHECK (within MODELLER) and the following MODELLER metrics: DOPE , GA341 score and molpdf. For all sequences, the best model was selected based on these metrics. DOPE (Discrete optimized protein energy) give information by comparison of energies from different…
Target	Fasta	Template	Align id (%)	Molpdf	DOPE	GA341	Ramachandran core (%)
C	>137	6VG5	100	249.692	-7566.6	1	97.1
	>146		98.75	247.444	-7469.88	1	97.1
	>158		98.75	254.666	-7375.54	1	98.5
prM/M	>137	3C5X	97.531	524.915	-7622.62	1	88.6
		7BUD	94.444	511.819	-6145.82	0.99952	83.1
	>145	7BUD	93.056	427.527	-6197.67	0.99747	86.2
	>188	3C5X	96.296	468.229	-7638.53	1	90
	>190	7BUD	95.833	510.978	-6225.37	0.99954	84.6
	>207	7BUD	93.056	442.742	-6054.16	0.99992	83.1
E	>137	4UT6	98.985	2255.31	-40366.2	1	91.4
	>138		98.477	2390.02	-40623.3	1	92.9
	>143		98.731	2296.54	-40478.9	1	91.7
	>156		98.223	2299.83	-40459	1	91.7
	>157		98.731	2411.83	-40332.2	1	92
	>160		98.731	2303.66	-40429.2	1	90.5
	>161		98.731	2303.66	-40429.2	1	90.5
	>162		98.477	2284.94	-40321.8	1	91.7
	>172		98.48	2314.66	-40336.1	1	91.4
	>174		98.223	2598.47	-40343.9	1	91.7
	> 188		98.477	2530.69	-40387.9	1	91.4
	>190		98.731	2303.66	-40429.2	1	90.5
	>191		98.731	2335.66	-40219.1	1	92
	>202		98.985	2255.31	-40366.2	1	91.4
NS1	>137	4O6B	96.865	2955.94	-33551	1	88.7
	>138		96.552	2958.48	-33691.2	1	89.6
	>140		96.865	3071.71	-33503.2	1	85.1
	>143		96.552	2893.21	-33955.4	1	89
	>145		96.865	2892.75	-33798.2	1	89
	>156		96.552	2841.72	-33621.1	1	88.7
	>158		96.552	2799.3	-33424.5	1	90
	>160		96.865	2976.52	-33255.7	1	88.7
	>169		96.552	2821.84	-33221	1	89
	>172		96.552	2947.66	-33374.3	1	90
	>173		97.179	2864.91	-33333.9	1	90
	>174		96.865	2967.08	-33244.7	1	88.7
	>179		96.865	2797.19	-33090.6	1	88
	>183		96.552	2905.47	-33188.6	1	90.3
	>201		96.552	2904.73	-33525.5	1	89.6
	>203		96.552	2930.37	-33338.4	1	89.3
NS3	>137	5YW1	78.536	4056.06	-64826	1	91.2
	>138		78.536	4211.49	-64799.9	1	89.3
	>158		78.536	4236.99	-64867.9	1	90.5
	>160		78.536	4143.78	-64601.1	1	90.3
	>172		78.369	4322.33	-64305.7	1	90.3
	>180		78.369	4148.18	-65064.4	1	90.5
	>190		78.536	4233.32	-64971.2	1	90.5
	>194		78.536	4245.16	-64486.2	1	90.3
	>196		78.369	4103.69	-64460.6	1	89.5
	>201		78.369	4036.28	-64983	1	89.9
	>205		78.536	4173.88	-64554.4	1	89.7
NS5	>138	5ZQK	96.224	4346.2	-102689	1	95
	>153		95.995	4313.88	-102782	1	95.4
	>147		95.881	4343.48	-102132	1	95.2
	>171		96.224	4458.52	-102460	1	95.1
	>137		96.339	4265.04	-102553	1	95.1
	>145		96.11	4543.44	-102649	1	95.6
	>168		96.339	4261.15	-102754	1	95.1
	>173		96.224	4290.59	-102494	1	95
	>140		96.11	4446.1	-102173	1	94.6
	>148		95.767	4591.55	-101839	1	95.1
	>151		95.995	4461.26	-102258	1	94.8
	>156		96.224	4466.3	-102568	1	95
	>157		96.11	4380.23	-102295	1	95.1
	>158		96.11	4498.62	-102603	1	95.1
	>160		92.22	4245.99	-95882.7	1	94.5
	>161		94.165	4311.64	-99128.8	1	95.4
	>162		96.339	4695.85	-102247	1	94.6
	>163		96.11	4228.95	-102638	1	95.5
	>166		96.224	4333.68	-102400	1	95.2
	>167		95.652	4421.04	-101053	1	95
	>169		96.11	4529.33	-102325	1	94.8
	>175		96.224	4385.72	-102399	1	95.1
	>180		96.224	4221.08	-102500	1	95.7
	>181		95.881	4598.56	-101780	1	94.7
	>182		96.11	4586.26	-102150	1	94.7
	>184		95.995	4740.2	-101686	1	94.6
	>188		96.339	4479.49	-102410	1	95.6
	>190		95.767	4281.36	-101046	1	95.2
	>193		96.224	4552.63	-102416	1	94.2
	>194		96.11	4471.31	-102201	1	95.1
	>195		94.622	4320.69	-98673.2	1	94.6
	>196		95.767	4377.19	-101321	1	95
	>197		95.08	4372.91	-100188	1	94.8
	>198		96.11	4360.44	-102163	1	94.7
	>199		95.995	4402.03	-101863	1	94.6
	>200		95.309	4592.04	-99125.2	1	94.6
	>201		93.936	4227.76	-99067.7	1	95.1
	>202		95.995	4360.47	-102649	1	94.8
	>203		96.339	4330.01	-103009	1	95.7
	>204		96.339	4673.71	-102638	1	94.1
	>205		92.334	4277.76	-95785.1	1	95.1
	>206		94.622	4508.06	-98711	1	95.2
	>207		92.334	4284.19	-96819.7	1	94.6
	>208		93.593	4323.49	-96380.1	1	94.8

## Sheet: Suppl Table 5 
Supplementary Table 5 - Thermodynamic disturbances caused by mutations located within UTRs' secondary structures. Predictions were made in RNAfold server. For each case, an optimal secondary structure with a minimum free energy (MFE) and and its thermodynamic ensemble (representing all the possible structures) were determined. As well, the following characteristics were estimated for each thermod…
		Nucleotide Substitution	Status	DF cases [n (%)]	WS cases [n (%)]	SD cases [n (%)]	Samples' ID	Optimal 2ry structure MFE	Free energy of the thermodynamic ensemble	Frequency of MFE	Ensemble diversity	Centroid 2ry structure MFE
5UTR	SLA	SLA					146-baseline	-22.3	-22.83	42.36	2.24	-22.3
		T10A	Consensus	1(3.2)	-	-	163	-24.6	-25.56	21.07	3.26	-24.6
		G17A	Consensus	-	1(5.3)	-	157	-22.2	-22.73	42.44	2.13	-22.2
		T12C+G17A+C21T+G22A	Consensus	1(3.2)	-	-	167	-15.5	-17.15	6.91	16.99	-13.3
		T39C	Consensus	2(6.5)	3(15.8)	-	153,154,159,187,192	-18.1	-18.84	30.09	4.28	-18.1
	SLB	SLB					146-baseline	-7.4	-7.69	62.47	0.67	-7.4
3UTR	SLI	SLI					137-baseline	-8.7	-9.33	35.99	4.49	-4
		G10313A	Consensus	1(3.2)	-	-	182	-8.7	-9.25	40.82	2.38	-4
		T10326C	Consensus	1(3.2)	-	-	162	-9	-9.85	25.29	4.32	-7.9
	PK1-Hp	PK1-Hp					137-baseline	-3.7	-3.83	80.82	0.33	-3.7
	SLII	SLII					137-baseline	-10.9	-11.89	19.95	6.26	-5.7
		T10386TinsCA	iSNV	-	-	1(5.6)	208	-11.4	-12.04	35.44	9.33	-10.3
		C10387CinsAT	iSNV	-	-	1(5.6)	208	-10.6	-11.56	21.05	4.89	-5.4
		C10387T	iSNV	-	-	1(5.6)	195	-10.9	-11.95	18.15	7.52	-5.7
		A10388AinsC	iSNV	-	-	1(5.6)	208	-12.2	-12.61	51.14	6.2	-12.2
		C10389T (+T10407C+10393insAA)	Consensus	1(3.2)	1(5.3)	-	166,206	-10.7	-11.73	18.84	6.98	-5.5
		C10389T	iSNV	1(3.2)	1(5.3)	2(11.1)	194,195	-10.9	-11.92	19.01	6.92	-5.7
			iSNV				191	-8.9	-9.99	16.98	8.22	-5.3
			iSNV				184	-11	-11.98	20.47	9.24	-5.6
		C10389A (+T10407C+10393insA)	Consensus	1(3.2)	1(5.3)	-	208	-10.8	-11.73	22.16	3.75	-6.1
		C10389CinsA	iSNV	5(16.1)	4(21.1)	9(50.0)	160,163,167,181,184,191,192,193,207,194,195,196,197,198,200,201,203,204	-10.9	-11.94	18.57	8.86	-5.6
		C10389CinsAA	iSNV	-	2(10.5)	7(38.9)	191,205,194,195,196,197,198,200,204	-10.7	-11.71	19.55	6.53	-5.5
		10390delA	iSNV	9(29.0)	2(10.5)	2(11.1)	160,161,162,163,167,169,181,182,184,190,193,209,201	-12.3	-12.76	47.66	6.61	-12.3
		10390delAA	iSNV	5(16.1)	-	-	161,162,168,170,173	-12.3	-12.76	47.66	6.61	-12.3
		10393delT	Consensus	-	1(5.3)	-	191	-10.8	-11.04	67.47	4.68	-10.8
		10393insA (+T10407C)	Consensus	9(29.0)	-	-	199,201,208,209,160,174,167,181,169,177,182,178,183,163,193,171,172,184	-12.9	-13.23	58.36	3.54	-12.9
		10393insAA (+T10407C)	Consensus	22(71.0)	1(5.3)	2(11.1)	173,161,175,168,162,170,166,179,180	-12.2	-12.61	51.14	6.2	-12.2
		G10400A	iSNV	-	-	2(11.1)	195,200	-12.3	-12.61	60.66	1.18	-12.3
		T10407C	Consensus	22(71.0)	4(21.1)	7(38.9)	140,157,160,161,162,163,166,167,168,169,170,171,172,173,174,175,177,178,179,180,181,183,184,190,193,194,195,198,201,206,208,209	-12.3	-12.76	47.66	6.61	-12.3
		C10411T+G10413A	iSNV	-	-	2(11.1)	195	-8.7	-9.31	37.3	4.7	-8.7
	PK2-Hp	PK2-Hp					137-baseline	-5.6	-5.65	92.44	0.16	-5.6
	DB1	DB1					137-baseline	-21.9	-22.19	62.06	11.11	-21.9
		A10463G	iSNV, Consensus	-	-	2(11.1)	195, 202	-22.9	-23.1	72.23	7.32	-22.9
		C10520A	Consensus	1(3.2)	-	-	184	-20	-20.3	60.99	12.18	-20
	DB2	DB2					137-baseline	-23.1	-24.05	21.38	14.52	-20.9
		C10540T	iSNV	-	-	1(5.6)	195	-23.2	-24.52	11.82	14.58	-21
		A10563G	Consensus	1(3.2)	-	-	170	-23.1	-24	23.38	13.61	-20.9
		T10566C	iSNV	-	-	1(5.6)	137	-23.1	-24.09	20.1	6.41	-20.9
	sHP	sHP					137-baseline	-4.6	-4.65	91.73	0.19	-4.6
	3SL	3SL					137-baseline	-33	-33.25	67.11	1.07	-33
		C10660T	Consensus	-	-	1(5.6)	140	-33.8	-34.04	67.88	1.02	-33.8
		C10684A	Consensus	-	1(5.3)	-	156	-33	-33.25	67.11	1.07	-33
		C10687T	Consensus	-	-	1(5.6)	149	-31.3	-31.65	56.35	2.17	-31.3
		A10715G+T10720A	Consensus	1(3.2)	-	-	162	-44	-44.06	90.94	0.25	-44
		A10711T	iSNV	-	-	1(5.6)	149	-32.6	-32.82	69.88	1.62	-32.6

## Sheet: Suppl Figure 6
Supplementary Figure 6 - Viral protease cleavage sites upon the polyprotein. Residues at positions P4 to P1 and P1' to P4' within each cleavage site are denoted in short alignments. Residues conserved among the four serotypes are highlighted with a black square. C: capsid; M: membrane precursor protein; E: envelope; UTR: untransated region; NS: non-structural; DF: dengue fever; WS: dengue with wa…

## Sheet: Suppl Figure 7
Supplementary Figure 7 - Mutational hotspots statistically supported. Nucleotide alignments of each hotspot show all different iSNV/SNP involved in the mutational burden within the 18-nucleotide window. C: capsid; M: membrane precursor protein; E: envelope; UTR: untransated region; DF: dengue fever; SD: severe dengue.
